# Supplementary material for: Differential DNA methylation associated with delayed cerebral ischemia after aneurysmal subarachnoid hemorrhage: a systematic review
Source: Neurosurg Rev. 2024 Apr 10;47(1):144. doi: 10.1007/s10143-024-02381-5 (PMC11003906; doi:10.1007/s10143-024-02381-5)
Supplement: Supplementary file 1 — Supplementary file1 (XLSX 18 KB) [file 10143_2024_2381_MOESM1_ESM.xlsx]

## Sheet: Search strategy
Search terms	TK	PubMed all records	Scopus all records	Web of Science all recods	BP	PubMed all records	Scopus all records	Web of Science all recods	Consensus	All prior to de-duplication	De-duplicated	Records screened	Full-texts assessed for eligibility	Eligible	Excluded at the screening stage, with reasons	Review	DNA methylation not assessed	Animal models
(((((cerebral vasospasm AND DNA methylation) OR (cerebral vasospasm AND epigenetics)) OR (delayed cerebral ischemia AND DNA methylation)) OR (delayed ischemic neurological deficit AND DNA methylation)) OR (delayed cerebral ischemia AND methylation)) AND (subarachnoid hemorrhage)		23	5	7		23	5	7		70	26	26	7	7	19	5	2	12

## Sheet: Database
Paper 1st author & year	PMID	Region	Country	Ethnicity	Approach	Targeted region	Epigenetic mechanism	Material used for profiling	Vasospasm type	DCI definition	Time from subarachnoid hemorrhage to sample collection	Groups of comparision	No. of subjects	No. of subjects with DCI, n (%)	Females, n (%)	Mean age (SD)	Hunt Hess grade, n (%)	Fisher grade, n (%)	No. of sites tested	CpGs/sites tested (in gene candidate approaches)	CpG/sites suggestive of association or significant for DCI	Associated genes with significant methylation sites	Chromosome	Associated region of gene	Protein	Relation to island	Conclusion related to DCI	DNA extraction	Method of DNA concentration assessment	DNA input [ng]	DNA conversion Kit	DNAm measurement method
Kim BJ 2019	31247352	Asia	Korea	Asian	Candidate gene approach	Intergenic region upstream of ITPR3 gene with 1 CpG	DNA methylation	Whole blood	Clinical (delayed cerebral ischemia)	New neurologic deficit (motor weakness, sensory change, dysphasia, decreased consciousness) with CVS	Not specified	DCI vs non-DCI	42	14 (33,3%)	30 (71,4%)	58,07 (9,04)	Hunt Hess Grade 1-3: 25 (59,5%) Grade 4-5: 17 (40,5%)	Grade 1-2: 9 (21,4%) Grade 3-4: 33 (78,6%)	Intergenic region upstream of ITPR3 gene with 1 CpG	cg12770425	cg12770425	ITPR	6	Intergenic region upstream of ITPR3	IP3R3	North shelf	Hypermethylation of the distal intergenic region located upstream of ITPR3 might be associated with DCI development in subjects with aSAH.	FlexiGene DNA Kit (Qiagen, Hilden, Germany)	Measuring the absorbance ratio (A260/A280) using a UV spectrophotometer (BioSpectrometer; Eppendorf, Hamburg, Germany)	2000	EpiTect Bisulfite Kit (Qiagen)	1.25 U Taq (iTaq; Intron Biotechnology, Seoul, Korea)
Heinsberg L 2020	31346934	North America	USA	86,5% Caucasian	Candidate gene approach	Within the HAMP transcript region ± 2000 kb upstream and downstream (chr19:35771410:35778045) with 8 CpGs	DNA methylation	CSF	Clinical (delayed cerebral ischemia)	Co-occurrence of neurological deterioration (new and persistent >1h neurological deficit) and abnormal cerebral blood flow measured using cerebral angiogram or transcranial Doppler	Five time points over 14 days following aSAH	DCI vs non-DCI	249	116 (46,6%)	179 (71,89%)	53.4 (11,4)	WFNS Grade 1-3: 188 (72,3%) Grade 4-5: 72 (27,7%)	Grade 1-2: 78 (30%) Grade 3-4: 182 (70%)	8 CpGs	cg04668516, cg02131995, cg18149657, cg23677000, cg04085447, cg17907567, cg26283059, cg27273033	cg26283059	HAMP	19	5’UTR	Hepcidin	South shelf	Non-adjusted as well as adjusted for cell-type heterogeneity analysis indicated methylation trajectory of cg26283059 (related to HAMP gene) being suggestively associated with DCI, but the threshold after Bonferroni correction was not reached	Qiagen Midi kit (Qiagen, Valencia, CA, USA)	Not specified	Not specified	Not specified	Infnium Human Methylation450 Beadchip
Kim BJ 2020	32651463	Asia	Korea	Asian	EWAS (discovery) Candidate gene approach (replication)	Epigenome-wide	DNA methylation	Whole blood	Clinical (delayed cerebral ischemia)	New neurologic deficits (motor weakness, sensory change, dysphasia, decreased consciousness) with CVS	Not specified	DCI vs non-DCI	Discovery: 40 Replication: 36	Discovery: 13 (32,5%) Replication: 12 (33,3%)	Discovery: 25 (62,5%) Replication: 25 (69,1%)	56.2 (10,0)	Hunt Hess Grade 1-3: 27 (67,5%) Grade 4-5: 13 (32,5%)	Grade 1-2: 8 (20%) Grade 3-4: 32 (80%)	~450K	Discovery: EWAS Replication: Regions of INSR and CDHR5 genes	In candidate gene approach (replication phase) 1. Region of INSR gene (includes cg00441765) 2. Region of CDHR5 gene (icnludes cg11464053)	1. INSR 2. CDHR5	1. 19 2. 11	1. Body 2. Body	1. Insulin receptor 2. Cadherin-related family member 5	1. North shelf 2. South shore	Subjects with DCI had significantly hypermethylated CpG sites associated with two genes: INSR and CDHR5	FlexiGene DNA Kit (Qiagen, Hilden, Germany)	Measuring the absorbance ratio (A260/A280) using a UV spectrophotometer (BioSpectrometer; Eppendorf, Hamburg, Germany)	2000	EZ-­96 DNA Methylation Kit (Zymo)	Infnium MethylationEPIC BeadChip
Heinsberg L 2021	35083470	North America	USA	Discovery: 86,5% Caucasian; Replication: 91% Caucasian	Candidate gene approach	Transcript region of 36 genes ±2000 base pairs upstream and downstream	DNA methylation	CSF	Clinical (delayed cerebral ischemia)	Co-occurrence of neurological deterioration (new and persistent > 1h neurological deficit) and abnormal cerebral blood flow measured using cerebral angiogram or transcranial Doppler	Five time points over 14 days following aSAH	DCI vs non-DCI	Discovery: 260 Replication: 100	Discovery: 127 (48,8%) Replication did not analyse DCI	Discovery: 179 (68,8%) Replication did not analyse DCI	53,1 (11,0)	Not specified	Grade 1-2: 119 (33%) Grade 3-4: 241 (67%)	Transcript region of 39 genes ±2000 base pairs upstream and downstream with 183 sites in 33 genes	Discovery: 183 CpG sites in 33 genes Replication: cg25713625 (STEAP3), cg08866780 (APP), cg08553327 (TNF)	The below mentioned CpGs were suggestive or significant for Glasgow Outcome Scale at follow up: 1. cg25713625 (STEAP3), 2. cg08866780 (APP), 3. cg08553327 (TNF)	1. STEAP3 2. APP 3. TNF	1. 2 2. 21 3. 6	1. 3'UTR 2. TSS1500 3. 1stExon	1. STEAP3 metalloreductase 2. Amyloid precursor protein 3. Tumor necrosis factor	1. South shore 2. Island 3. Open sea	No associations with DCI in discovery cohort; therefore DCI was not included in the analysis of the replication cohort 1. On days 1-14 post-aSAH, methylation trajectory of cg25713625 (related to STEAP3 gene) significantly associated with Glasgow Outcome Scale after aSAH, but not with DCI 2. On days 1-14 post-aSAH, methylation trajectory of cg08866780 (related to APP gene) was suggestively associa…	QIAmp Midi kit (catalog #51185) from Qiagen Corp (Qiagen, Valencia, CA, USA)	Not specified	500	Not specified	Infinium HumanMethylation450 Beadchip
Liu D 2021	35359917	North America	USA	Discovery: 86% Caucasian Replication: 90% Caucasian	EWAS (discovery) Candidate gene approach (replication)	Epigenome-wide	DNA methylation	Whole blood	Clinical (delayed cerebral ischemia)	Not specified	Within 2 days following aSAH	DCI vs non-DCI	Discovery EWAS: 68 Discovery MethylSeq: 58 Replication: 175	Discovery EWAS: 35 (51%) Discovery: 28 (48%) Replication: 52 (30%)	Discovery EWAS: 48 (71%) Discovery: 39 (67%) Replication: 129 (74%)	52.9 (11.1)	Not specified	Grade 1-2: 88 (37,8%) Grade 3-4: 145 (62,2%)	~450K	Discovery: EWAS Replication: cg18031596, cg09396217, cg27616227, cg02536838, chr8: 108510324 (cg16318522)	Replication: 1. cg18031596, 2. cg09396217, 3. cg27616227, 4. chr8: 108510324 (cg16318522)	ANGPT1	8	1. TSS200 2. TSS200 3. TSS200 4. TSS200	Angiopoietin-1 (ANG-1)	1. Open sea 2. Open sea 3. Open sea 4. Open sea	EWAS did not yield any CpGs significantly associated with DCI. The top signal was found in cg18031596 (annotated to ANGPT1). Replication of a gene candidate was marked as a failure - all four CpGs of different methylation status had an opposite effect direction in the replication (negative) analysis compared to the discovery (positive) EWAS, marking a failure of replication	Not specified	Not specified	Not specified	EpiTect Bisulfite Kit (Qiagen)	Illumina MethylSeq 450k Beadchip; and Bisulfite methylation sequencing using pyrosequencing (MethylSeq) for targeted regions of gene candidates
Kim BJ 2022	34320780	Asia	Korea	Asian	Bioinformatics analysis (Functional enrichment analysis, protein-protein interaction network and module analysis) of the previous EWAS	Epigenome-wide	DNA methylation	Whole blood	Clinical (delayed cerebral ischemia)	New neurologic deficit (motor weakness, sensory change, dysphasia, or decreased consciousness or any changes greater than 2 points in the Glasgow Coma Scale or National Institutes of Health stroke scale); and the presence of severe angiographic vasospasm, defined as arterial narrowing over 50%	Not specified	DCI vs non-DCI	40 (same cohort as in Kim BJ 2020)	13 (32,5%)	Discovery: 25 (62,5%) Replication: 25 (69,1%)	56.2 (10,0)	Hunt Hess Grade 1-3: 27 (67,5%) Grade 4-5: 13 (32,5%)	Grade 1-2: 8 (20%) Grade 3-4: 32 (80%)	~450K	Bioinformatics analysis (Functional enrichment analysis, protein-protein interaction network and module analysis) of the previous EWAS	Not applicable	Hub genes for hypermethylation: 1. VHL 2. KIF3A 3. KIFAP3 4. RACGAP1 5. OPRM1 Hub genes for hypomethylation: 6. ALB 7. IL5	1. 3 2. 5 3. 1 4. 12 5. 6 6. 4 7. 5	Not applicable	1. von Hippel-Lindau disease tumor suppressor 2. Kinesin-like protein KIF3A 3. Kinesin-associated protein 3 4. Rac GTPase-activating protein 1 5. Mu-type opioid receptor 6. Albumin 7. Interleukin-5	Not applicable	Hub genes for hypermethylation (VHL, KIF3A, KIFAP3, RACGAP1, OPRM1) and hypomethylation (ALB, IL5) could be useful biomarkers for the early and accurate DCI detection.	FlexiGene DNA Kit (Qiagen, Hilden, Germany)	Measuring the absorbance ratio (A260/A280) using a UV spectrophotometer (BioSpectrometer; Eppendorf, Hamburg, Germany)	2000	EZ-­96 DNA Methylation Kit (Zymo)	Infnium MethylationEPIC BeadChip
Macias-Gómez A 2024	38302433	Europe	Spain	85,6% Caucasian 10,8% Hispanic 3,6% Other	EWAS	Epigenome-wide	DNA methylation, epigenetic clocks	Whole blood	Clinical (delayed cerebral ischemia) and radiological	A focal neurological impairment or a decrease of at least 2 points in the Glasgow Coma Scale, lasting for at least 1 hour or the presence of a new ischaemic lesion not apparent in the first neuroimaging after aneurysm occlusion and not attributable to other neurological or systemic causes	Upon admission	DCI vs non-DCI	277	70	165 (66,8%)	55,0 (13,3)	Hunt Hess Grade 1-3: 213 (76,8%) Grade 4-5: 64 (23,2%)	Modified Fisher Grade 0-2 Grade 3-4:	865918	EWAS Hannum’s clock: 71 CpG sites Horvath’s clock: 353 CpG sites Levine’s clock: 513 CpG sites	Not applicable	Not applicable	Not applicable	Not applicable	Not applicable	Not applicable	No significant differences in age acceleration were found regarding the presence of DCI. Multivariate analysis indicated that subjects with radiological vasospasm had a lower age acceleration than patients without radiological vasospasm, finding significant differences in both Horvath’s and Levine’s clocks independently of the main confounding factors (Hunt Hess grade, sex, smoking, hypertension,…	Not specified	Not specified	1000	EZ-­96 DNA Methylation Kit (Zymo)	Infnium MethylationEPIC BeadChip
Abbreviations:
aSAH - aneurysmal subarachnoid hemorrhage
CSF - cerebrospinal fluid
DCI - delayed cerebral ischemia
EWAS - epigenom-wide association study
WFNS - World Federation of Neurological Surgeons scale
