# Supplementary material for: Differential DNA methylation associated with delayed cerebral ischemia after aneurysmal subarachnoid hemorrhage: a systematic review
Source: Neurosurg Rev. 2024 Apr 10;47(1):144. doi: 10.1007/s10143-024-02381-5 (PMC11003906; doi:10.1007/s10143-024-02381-5)
Supplement: Supplementary file 3 — Supplementary file3 (XLSX 13 KB) [file 10143_2024_2381_MOESM3_ESM.xlsx]

## Sheet: Arkusz1
Table 1. Evaluation of articles with the STROBE checklist			Legend: 0 - no 1 - yes
		TITLE AND ABSTRACT		INTRODUCTION		METHODS													RESULTS										DISCUSSION				OTHER INFORMATION	Total sum of points	Quality grade
				Background/rationale	Objectives	Study design	Settings	Participants	Variables	Data sources/measurement	Bias	Study size	Quantitative variables	Statistical methods					Participants		Descriptive data			Outcome data	Main results			Other analyses	Key results	Limitations	Interpretation	Generalisability	Funding	n/22	<11/22 - low quality 11-14/22 - moderate quality 15-18 - high quality 19-22/22 - very high quality
Studies (First author & year)	PMID	The study's design is indicated in the title or abstract with a commonly used term	Informative and balanced summary of what was done and what was found in the abstract	The scientific background and rationale for the investigation being reported is explained	Objectives, including any prespecified hypotheses, were stated	The key elements of the study design are presented early in the paper	The study described the setting, locations, and relevant dates, including periods of recruitment, exposure, follow-up, and data collection	The study gave the eligibility criteria, the sources and methods of selection of participants	The study clearly defined all outcomes, exposures, predictors, potential confounders, and effect modifiers. Gave diagnostic criteria, if applicable	For each variable of interest, the study gave the sources of data and details of methods of assessment (measurement). Described comparability of assessment methods if there is more than one group	The study described any effort to address potential sources of bias	The study explained how the study size was arrived at	The study explained how the quantitative variables were handled in the analyses and described which groupings were chosen and why if applicable.	The study described all statistical methods, including those used to control for confounding	The study described any methods used to examine subgroups and interactions	The study described how missing data was addressed	The study explained how loss to follow-up was addressed, how matching of cases and controls was addressed or described analytic methods taking account of sampling strategy	The study describes any sensitivity analysis	The study reported the number of individuals at each state of study	The study gave reasons for non-participation at each stage	The study gave characteristics of study population	The study indicated the number of participants with missing data from each variable of interest	The study summarized follow-up time, if applicable	The study reports numbers of outcome events or summary measures	The study reported the numbers in each exposure category or summary measurements of exposure	The study gave the unadjusted estimates, and counfounder-adjusted estimates, if applicable.	The study reported the category boundaries when continuous variables were categoriezed	The study reported any other analyses done such as analyses of subgroups and interactions	The study summarised the key results with reference to study objectives	The study discussed the limitations of the study	The study gave a cautious interpretation	The study discussed the generalisability	The study gave the source of funding and the role of the funders
Kim BJ 2019	31247352	1	1	1	1	1	1	1	1	1	1	1	1	1	1	0	1	0	1	1	1	1	1	1	1	0	1	1	1	1	1	1	1	20/22	Very high quality
Heinsberg L 2020	31346934	1	1	1	1	1	1	1	1	0	1	0	1	1	1	1	1	0	1	0	1	0	1	1	1	1	1	1	1	1	1	1	1	17/22	High quality
Kim BJ 2020	32651463	1	1	1	1	1	0	1	1	1	0	0	1	1	1	0	1	0	1	1	1	1	1	1	1	1	1	1	1	1	1	0	1	17/22	High quality
Heinsberg L 2021	35083470	1	1	1	1	1	1	1	1	1	1	0	1	1	1	1	1	0	1	1	1	1	1	1	1	1	1	1	1	1	1	1	1	20/22	Very high quality
Liu D 2021	35359917	1	1	1	1	1	1	1	1	1	1	0	1	1	1	1	1	0	1	0	1	1	1	1	1	1	1	1	1	1	1	1	1	19/22	Very high quality
Kim BJ 2022	34320780	1	1	1	1	1	0	1	1	1	0	0	1	1	1	0	1	0	1	1	1	1	1	1	1	1	1	1	1	1	1	1	1	18/22	High quality
Macias-Gómez A 2024	38302433	1	1	1	1	1	1	1	1	0	1	1	1	1	1	1	1	1	1	1	1	1	1	1	1	1	1	1	1	1	1	1	1	21/22	Very high quality
